# Supplementary material for: Investigate the mechanisms of Chinese medicine Fuzhengkangai towards EGFR mutation-positive lung adenocarcinomas by network pharmacology
Source: BMC Complement Altern Med. 2018 Nov 6;18:293. doi: 10.1186/s12906-018-2347-x (PMC6218988; doi:10.1186/s12906-018-2347-x)
Supplement: Supplementary file 1 — The details information of 76 compounds that were filtered by ADME from the eleven herbs of FZKA. (XLSX 16 kb) [file 12906_2018_2347_MOESM1_ESM.xlsx]

## Sheet: Supplementary table 1
MoelcualrID	compond	MW	AlogP	Hdon	Hacc	OB	Caco.2	BBB	DL	FASA	HL	Herbs1	Herbs2	Herbs3	Herbs4
MOL000546	diosgenin	414.69	4.63	1	3	80.88	0.82	0.27	0.81	0.19	4.14	Solanum Nigrum Linn
MOL004978	2-[(3R)-8,8-dimethyl-3,4-dihydro-2H-pyrano[6,5-f]chromen-3-yl]-5-methoxyphenol	338.43	4.2	1	4	36.21	1.12	0.61	0.52	0	-0.13	licorice
MOL004991	7-Acetoxy-2-methylisoflavone	294.32	3.15	0	4	38.92	0.74	0.16	0.26	0	17.49	licorice
MOL004884	Licoisoflavone B	352.36	2.85	3	6	38.93	0.46	-0.18	0.55	0	15.73	licorice
MOL003896	7-Methoxy-2-methyl isoflavone	266.31	3.36	0	3	42.56	1.16	0.56	0.2	0.33	16.89	licorice
MOL004811	Glyasperin C	356.45	4.73	3	5	45.56	0.71	0.07	0.4	0	3.13	licorice
MOL004974	3'-Methoxyglabridin	354.43	3.93	2	5	46.16	0.94	0.47	0.57	0	0.52	licorice
MOL004827	Semilicoisoflavone B	352.36	2.85	3	6	48.78	0.45	-0.33	0.55	0	17.02	licorice
MOL004856	Gancaonin A	352.41	4.17	2	5	51.08	0.8	0.13	0.4	0	16.82	licorice
MOL004912	Glabrone	336.36	3.12	2	5	52.51	0.59	-0.11	0.5	0	16.09	licorice
MOL004908	Glabridin	324.4	3.95	2	4	53.25	0.97	0.36	0.47	0	0.03	licorice
MOL000371	3,9-di-O-methylnissolin	314.36	2.89	0	5	53.74	1.18	0.63	0.48	0	9	Hedysarum Multijugum Maxim.
MOL000049	3β-acetoxyatractylone	274.39	3.39	0	3	54.07	1.13	1.08	0.22	0	-1.31	Atractylodes Macrocephala Koidz.
MOL005003	Licoagrocarpin	338.43	4.51	1	4	58.81	1.23	0.61	0.58	0.27	9.45	licorice
MOL000380	(6aR,11aR)-9,10-dimethoxy-6a,11a-dihydro-6H-benzofurano[3,2-c]chromen-3-ol	300.33	2.64	1	5	64.26	0.93	0.55	0.42	0	8.49	Hedysarum Multijugum Maxim.
MOL004808	glyasperin B	370.43	4.02	3	6	65.22	0.47	-0.09	0.44	0	16.1	licorice
MOL000392	formononetin	268.28	2.58	1	4	69.67	0.78	0.02	0.21	0	17.04	licorice	Hedysarum Multijugum Maxim.
MOL005007	Glyasperins M	368.41	3.22	2	6	72.67	0.49	-0.04	0.59	0	15.57	licorice
MOL000296	hederagenin	414.79	8.08	1	1	36.91	1.32	0.96	0.75	0	5.35	Curcumae Rhizoma	Hedysarum Multijugum Maxim.
MOL000449	Stigmasterol	412.77	7.64	1	1	43.83	1.44	1	0.76	0.22	5.57	Hedyotis Diffusae Herba	Pseudobulbus Cremastrae Seu Pleiones		Tetrapanacis Medulla
MOL000358	beta-sitosterol	414.79	8.08	1	1	36.91	1.32	0.99	0.75	0.23	5.36	Hedyotis Diffusae Herba	Salviae Chinensis Herba	Pseudobulbus Cremastrae Seu Pleiones	Pseudostellariae Radix
MOL001670	2-methoxy-3-methyl-9,10-anthraquinone	252.28	3.28	0	3	37.83	0.73	-0.13	0.21	0.4	28.82	Hedyotis Diffusae Herba
MOL002565	Medicarpin	270.3	2.66	1	4	49.22	1	0.53	0.34	0.31	8.46	licorice
MOL000500	Vestitol	272.32	3.15	2	4	74.66	0.86	0.3	0.21	0	3	licorice
MOL000378	7-O-methylisomucronulatol	316.38	3.38	1	5	74.69	1.08	0.84	0.3	0	2.98	Hedysarum Multijugum Maxim.
MOL004945	(2S)-7-hydroxy-2-(4-hydroxyphenyl)-8-(3-methylbut-2-enyl)chroman-4-one	324.4	4.42	2	4	36.57	0.72	-0.04	0.32	0	17.95	licorice
MOL004815	(E)-1-(2,4-dihydroxyphenyl)-3-(2,2-dimethylchromen-6-yl)prop-2-en-1-one	322.38	3.96	2	4	39.62	0.66	-0.12	0.35	0	16.16	licorice
MOL000497	licochalcone a	338.43	4.62	2	4	40.79	0.82	-0.21	0.29	0	16.2	licorice
MOL004966	3'-Hydroxy-4'-O-Methylglabridin	354.43	3.93	2	5	43.71	1	0.73	0.57	0	-0.61	licorice
MOL004857	Gancaonin B	368.41	3.91	3	6	48.79	0.58	-0.1	0.45	0	16.49	licorice
MOL004835	Glypallichalcone	284.33	3.4	1	4	61.6	0.76	0.23	0.19	0	17.01	licorice
MOL004829	Glepidotin B	340.4	3.88	3	5	64.46	0.46	-0.09	0.34	0	15.98	licorice
MOL004959	1-Methoxyphaseollidin	354.43	4.25	2	5	69.98	1.01	0.48	0.64	0	9.53	licorice
MOL001484	Inermine	284.28	2.44	1	5	75.18	0.89	0.4	0.54	0.3	11.72	licorice
MOL004891	shinpterocarpin	322.38	3.46	1	4	80.3	1.1	0.68	0.73	0.32	6.5	licorice
MOL004957	HMO	268.28	2.58	1	4	38.37	0.79	0.25	0.21	0	16.56	licorice
MOL004980	Inflacoumarin A	322.38	4.7	2	4	39.71	0.73	-0.24	0.33	0	2.31	licorice
MOL004866	2-(3,4-dihydroxyphenyl)-5,7-dihydroxy-6-(3-methylbut-2-enyl)chromone	354.38	3.92	4	6	44.15	0.48	-0.28	0.41	0	16.77	licorice
MOL004911	Glabrene	322.38	3.77	2	4	46.27	0.99	0.04	0.44	0	3.63	licorice
MOL000417	Calycosin	284.28	2.32	2	5	47.75	0.52	-0.43	0.24	0	17.1	licorice	Hedysarum Multijugum Maxim.
MOL005020	dehydroglyasperins C	340.4	4.3	4	5	53.82	0.68	-0.12	0.37	0	2.75	licorice
MOL004841	Licochalcone B	286.3	2.88	3	5	76.76	0.47	-0.46	0.19	0	17.02	licorice
MOL002773	beta-carotene	536.96	12	0	0	37.18	2.25	1.52	0.58	0.33	4.36	Solanum Nigrum Linn
MOL004915	Eurycarpin A	338.38	3.92	3	5	43.28	0.43	-0.06	0.37	0	17.1	licorice
MOL004948	Isoglycyrol	366.39	4.36	1	6	44.7	0.91	0.05	0.84	0	6.69	licorice
MOL004828	Glepidotin A	338.38	3.9	3	5	44.72	0.79	0.06	0.35	0	16.09	licorice
MOL004949	Isolicoflavonol	354.38	3.63	4	6	45.17	0.54	-0.42	0.42	0	15.55	licorice
MOL004898	(E)-3-[3,4-dihydroxy-5-(3-methylbut-2-enyl)phenyl]-1-(2,4-dihydroxyphenyl)prop-2-en-1-one	340.4	4.49	4	5	46.27	0.41	-0.4	0.31	0.43	15.24	licorice
MOL004848	licochalcone G	354.43	4.35	3	5	49.25	0.64	-0.04	0.32	0.35	15.75	licorice
MOL005016	Odoratin	314.31	2.3	2	6	49.95	0.42	-0.24	0.3	0	16.35	licorice
MOL005001	Gancaonin H	420.49	4.71	3	6	50.1	0.6	-0.14	0.78	0	16.64	licorice
MOL004820	kanzonols W	336.36	3.63	2	5	50.48	0.63	0.04	0.52	0	0.15	licorice
MOL000239	Jaranol	314.31	2.09	2	6	50.83	0.61	-0.22	0.29	0.29	15.5	licorice	Hedysarum Multijugum Maxim.
MOL003656	Lupiwighteone	338.38	3.92	3	5	51.64	0.68	-0.23	0.37	0.36	15.63	licorice
MOL004879	Glycyrin	382.44	4.67	2	6	52.61	0.59	-0.13	0.47	0	1.31	licorice
MOL005012	Licoagroisoflavone	336.36	3.48	2	5	57.28	0.71	0.09	0.49	0	19.64	licorice
MOL005000	Gancaonin G	352.41	4.17	2	5	60.44	0.78	0.23	0.39	0	16.13	licorice
MOL004855	Licoricone	382.44	4.16	2	6	63.58	0.53	-0.14	0.47	0	16.37	licorice
MOL004863	3-(3,4-dihydroxyphenyl)-5,7-dihydroxy-8-(3-methylbut-2-enyl)chromone	354.38	3.65	4	6	66.37	0.52	-0.13	0.41	0	15.81	licorice
MOL004810	glyasperin F	354.38	2.97	3	6	75.84	0.43	-0.15	0.54	0	15.64	licorice
MOL005017	Phaseol	336.36	4.87	2	5	78.77	0.76	-0.06	0.58	0	9.64	licorice
MOL004910	Glabranin	324.4	4.42	2	4	52.9	0.97	0.31	0.31	0	16.24	licorice
MOL004993	8-prenylated eriodictyol	356.4	3.89	4	6	53.79	0.43	-0.44	0.4	0	15.7	licorice
MOL005018	Xambioona	388.49	4.68	0	4	54.85	1.09	0.52	0.87	0	14.5	licorice
MOL002058	40957-99-1	388.45	2.12	2	7	57.2	0.49	-0.29	0.62	0.2	2.04	Solanum Nigrum Linn
MOL004913	1,3-dihydroxy-9-methoxy-6-benzofurano[3,2-c]chromenone	298.26	2.99	2	6	48.14	0.48	-0.19	0.43	0	8.87	licorice
MOL002311	Glycyrol	366.39	4.85	2	6	90.78	0.71	-0.2	0.67	0.28	9.85	licorice
MOL004838	8-(6-hydroxy-2-benzofuranyl)-2,2-dimethyl-5-chromenol	308.35	4.2	2	4	58.44	1	0.34	0.38	0.34	8.71	licorice
MOL000072	8β-ethoxy atractylenolide Ⅲ	276.41	3.68	0	3	35.95	1.08	1.12	0.21	0	8.34	Atractylodes Macrocephala Koidz.
MOL000359	sitosterol	414.79	8.08	1	1	36.91	1.32	0.87	0.75	0.22	5.37	licorice	Solanum Nigrum Linn	Tetrapanacis Medulla	Tetrapanacis Medulla
MOL000953	CLR	386.73	7.38	1	1	37.87	1.43	1.13	0.68	0.2	4.52	Solanum Nigrum Linn	Tetrapanacis Medulla
MOL001659	Poriferasterol	412.77	7.64	1	1	43.83	1.44	1.03	0.76	0.22	5.34	Hedyotis Diffusae Herba
MOL000033	(3S,8S,9S,10R,13R,14S,17R)-10,13-dimethyl-17-[(2R,5S)-5-propan-2-yloctan-2-yl]-2,3,4,7,8,9,11,12,14,15,16,17-dodecahydro-1H-cyclopenta[a]phenanthren-3-ol	428.82	8.54	1	1	36.23	1.45	1.09	0.78	0	5.22	Atractylodes Macrocephala Koidz.	Hedysarum Multijugum Maxim.
MOL000211	Mairin	456.78	6.52	2	3	55.38	0.73	0.22	0.78	0.26	8.87	licorice	Hedysarum Multijugum Maxim.
MOL000442	1,7-Dihydroxy-3,9-dimethoxy pterocarpene	314.31	3.11	2	6	39.05	0.89	-0.04	0.48	0	7.95	Hedysarum Multijugum Maxim.
MOL000022	14-acetyl-12-senecioyl-2E,8Z,10E-atractylentriol	356.45	3.54	1	5	63.37	0.42	-1.14	0.3	0	6.43	Atractylodes Macrocephala Koidz.
