# Supplementary material for: Investigate the mechanisms of Chinese medicine Fuzhengkangai towards EGFR mutation-positive lung adenocarcinomas by network pharmacology
Source: BMC Complement Altern Med. 2018 Nov 6;18:293. doi: 10.1186/s12906-018-2347-x (PMC6218988; doi:10.1186/s12906-018-2347-x)
Supplement: Supplementary file 2 — The compound-target network was consisted by 76 compounds and 130 targets. (XLSX 14 kb) [file 12906_2018_2347_MOESM2_ESM.xlsx]

## Sheet: Supplementary table 2
uniprot	gene symbol	Protein name
Q92887	ABCC2	Canalicular multispecific organic anion transporter 1
P22303	ACHE	Acetylcholinesterase
P00325	ADH1B	Alcohol dehydrogenase 1B
P00326	ADH1C	Alcohol dehydrogenase 1C
P35348	ADRA1A	Alpha-1A adrenergic receptor
P35368	ADRA1B	Alpha-1B adrenergic receptor
P25100	ADRA1D	Alpha-1D adrenergic receptor
P08913	ADRA2A	Alpha-2A adrenergic receptor
P18825	ADRA2C	Alpha-2C adrenergic receptor
P08588	ADRB1	Beta-1 adrenergic receptor
P07550	ADRB2	Beta-2 adrenergic receptor
P15121	AKR1B1	Aldose reductase
P31749	AKT1	RAC-alpha serine/threonine-protein kinase
P02768	ALB	Serum albumin
P10275	AR	Androgen receptor
P06576	ATP5B	ATP synthase subunit beta, mitochondrial
Q07812	BAX	Apoptosis regulator BAX
P10415	BCL2	Apoptosis regulator Bcl-2
P00918	CA2	Carbonic anhydrase 2
P0DP23	CALM1	Calmodulin-1
P42574	CASP3	Caspase-3
P55210	CASP7	Caspase-7
Q14790	CASP8	Caspase-8
P55211	CASP9	Caspase-9
P04040	CAT	Catalase
Q03135	CAV1	Caveolin-1
P20248	CCNA2	Cyclin-A2
P24385	CCND1	G1/S-specific cyclin-D1
P38936	CDKN1A	Cyclin-dependent kinase inhibitor 1
O14757	CHEK1	Serine/threonine-protein kinase Chk1
P11229	CHRM1	Muscarinic acetylcholine receptor M1
P08172	CHRM2	Muscarinic acetylcholine receptor M2
P20309	CHRM3	Muscarinic acetylcholine receptor M3
P08173	CHRM4	Muscarinic acetylcholine receptor M4
P08912	CHRM5	Muscarinic acetylcholine receptor M5
Q15822	CHRNA2	Neuronal acetylcholine receptor subunit alpha-2
P35222	CTNNB1	Catenin beta-1
P17538	CTRB1	Chymotrypsinogen B
P05177	CYP1A2	Cytochrome P450 1A2
P08684	CYP3A4	Cytochrome P450 3A4
P56537	EIF6	Eukaryotic translation initiation factor 6
P03372	ESR1	Estrogen receptor
Q92731	ESR2	Estrogen receptor beta
P13726	F3	Tissue factor
P08709	F7	Coagulation factor VII
P49327	FASN	Fatty acid synthase
P15408	FOSL2	Fos-related antigen 2
P14867	GABRA1	Gamma-aminobutyric acid receptor subunit alpha-1
P17302	GJA1	Gap junction alpha-1 protein
P42262	GRIA2	Glutamate receptor 2
P49841	GSK3B	Glycogen synthase kinase-3 beta
Q16665	HIF1A	Hypoxia-inducible factor 1-alpha
P09601	HMOX1	Heme oxygenase 1
P35367	HRH1	Histamine H1 receptor
P14060	HSD3B1	3 beta-hydroxysteroid dehydrogenase/Delta 5-->4-isomerase type 1
P26439	HSD3B2	3 beta-hydroxysteroid dehydrogenase/Delta 5-->4-isomerase type 2
P28223	HTR2A	5-hydroxytryptamine receptor 2A
P28335	HTR2C	5-hydroxytryptamine receptor 2C
P46098	HTR3A	5-hydroxytryptamine receptor 3A
P05112	IL4	Interleukin-4
P05412	JUN	Transcription factor AP-1
Q12809	KCNH2	Potassium voltage-gated channel subfamily H member 2
Q12791	KCNMA1	Calcium-activated potassium channel subunit alpha-1
P35968	KDR	Vascular endothelial growth factor receptor 2
P83111	LACTB	Serine beta-lactamase-like protein LACTB, mitochondrial
P09960	LTA4H	Leukotriene A-4 hydrolase
P21397	MAOA	Amine oxidase [flavin-containing] A
P27338	MAOB	Amine oxidase [flavin-containing] B
P11137	MAP2	Microtubule-associated protein 2
P28482	MAPK1	Mitogen-activated protein kinase 1
P53779	MAPK10	Mitogen-activated protein kinase 10
Q16539	MAPK14	Mitogen-activated protein kinase 14
P03956	MMP1	Interstitial collagenase
P09238	MMP10	Stromelysin-2
P08253	MMP2	72 kDa type IV collagenase
P03923	MTND6	NADH-ubiquinone oxidoreductase chain 6
P42345	MTOR	Serine/threonine-protein kinase mTOR
P01106	MYC	Myc proto-oncogene protein
Q15788	NCOA1	Nuclear receptor coactivator 1
Q15596	NCOA2	Nuclear receptor coactivator 2
P35228	NOS2	Nitric oxide synthase, inducible
O75469	NR1I2	Nuclear receptor subfamily 1 group I member 2
P08235	NR3C2	Mineralocorticoid receptor
P41143	OPRD1	Delta-type opioid receptor
P35372	OPRM1	Mu-type opioid receptor
P06401	PGR	Progesterone receptor
P61925	PKIA	cAMP-dependent protein kinase inhibitor alpha
P47712	PLA2G4A	Cytosolic phospholipase A2
P00749	PLAU	Urokinase-type plasminogen activator
P27169	PON1	Serum paraoxonase/arylesterase 1
Q03181	PPARD	Peroxisome proliferator-activated receptor delta
P37231	PPARG	Peroxisome proliferator-activated receptor gamma
P17252	PRKCA	Protein kinase C alpha type
P07477	PRSS1	Trypsin-1
P23219	PTGS1	Prostaglandin G/H synthase 1
P35354	PTGS2	Prostaglandin G/H synthase 2
P18031	PTPN1	Tyrosine-protein phosphatase non-receptor type 1
P06400	RB1	Retinoblastoma-associated protein
Q04206	RELA	Transcription factor p65
P19793	RXRA	Retinoic acid receptor RXR-alpha
P28702	RXRB	Retinoic acid receptor RXR-beta
Q14524	SCN5A	Sodium channel protein type 5 subunit alpha
Q96EB6	SIRT1	NAD-dependent protein deacetylase sirtuin-1
P23975	SLC6A2	Sodium-dependent noradrenaline transporter
Q01959	SLC6A3	Sodium-dependent dopamine transporter
P31645	SLC6A4	Sodium-dependent serotonin transporter
P00441	SOD1	Superoxide dismutase [Cu-Zn]
P40763	STAT3	Signal transducer and activator of transcription 3
P01137	TGFB1	Transforming growth factor beta-1
P11388	TOP2A	DNA topoisomerase 2-alpha
P04637	TP53	Cellular tumor antigen p53
P15692	VEGFA	Vascular endothelial growth factor A
P24941	CDK2	Cyclin-dependent kinase 2
P11802	CDK4	Cyclin-dependent kinase 4
P36544	CHRNA7	Neuronal acetylcholine receptor subunit alpha-7
P27487	DPP4	Dipeptidyl peptidase 4
P21728	DRD1	D(1A) dopamine receptor
P00742	F10	Coagulation factor X
P00734	F2	Prothrombin
P47869	GABRA2	Gamma-aminobutyric acid receptor subunit alpha-2
P34903	GABRA3	Gamma-aminobutyric acid receptor subunit alpha-3
P31644	GABRA5	Gamma-aminobutyric acid receptor subunit alpha-5
Q16445	GABRA6	Gamma-aminobutyric acid receptor subunit alpha-6
P07900	HSP90AA1	Heat shock protein HSP 90-alpha
P01857	IGHG1	Immunoglobulin heavy constant gamma 1
P61626	LYZ	Lysozyme C
Q14432	PDE3A	cGMP-inhibited 3',5'-cyclic phosphodiesterase A
P48736	PIK3CG	Phosphatidylinositol 4,5-bisphosphate 3-kinase catalytic subunit gamma isoform
P11309	PIM1	Serine/threonine-protein kinase pim-1
P17612	PRKACA	cAMP-dependent protein kinase catalytic subunit alpha
