# Supplementary material for: Investigate the mechanisms of Chinese medicine Fuzhengkangai towards EGFR mutation-positive lung adenocarcinomas by network pharmacology
Source: BMC Complement Altern Med. 2018 Nov 6;18:293. doi: 10.1186/s12906-018-2347-x (PMC6218988; doi:10.1186/s12906-018-2347-x)
Supplement: Supplementary file 3 — The information of compound-pathway network obtained with network analysis. (XLSX 16 kb) [file 12906_2018_2347_MOESM3_ESM.xlsx]

## Sheet: Supplementary table 3
SUID	attribute	AverageShortestPathLength	BetweennessCentrality	ClosenessCentrality	ClusteringCoefficient	Degree	degree.layout	Eccentricity	Herbs1	IsSingleNode	name	NeighborhoodConnectivity	NumberOfDirectedEdges	NumberOfUndirectedEdges	PartnerOfMultiEdgedNodePairs	Radiality	selected	SelfLoops	shared name	Stress	TopologicalCoefficient
126		1.43636	0.249605	0.696203	0	33	33	3		FALSE	Salivary secretion	4.72727	33	0	0	0.912727	FALSE	0	Salivary secretion	7798	0.186364
74		1.47273	0.213241	0.679012	0	32	32	3		FALSE	Renin secretion	4.84375	32	0	0	0.905455	FALSE	0	Renin secretion	7408	0.192188
83		1.50909	0.198028	0.662651	0	31	31	3		FALSE	Calcium signaling pathway	4.90323	31	0	0	0.898182	FALSE	0	Calcium signaling pathway	7044	0.195161
72		2.2	0.0672904	0.454545	0	27	27	5		FALSE	Adrenergic signaling in cardiomyocyte	4.18519	27	0	0	0.76	FALSE	0	Adrenergic signaling in cardiomyocyte	1180	0.530864
125	1	1.65455	0.347145	0.604396	0	21	21	3	Hedyotis Diffusae Herba	FALSE	MOL000358	7.45	21	0	1	0.869091	FALSE	0	MOL000358	11038	0.189706
124	1	2.81818	0.037855	0.354839	0	13	13	4	Solanum Nigrum Linn	FALSE	MOL000546	3.15385	13	0	0	0.636364	FALSE	0	MOL000546	652	0.239316
114	1	2.01818	0.0899729	0.495495	0	10	10	3	licorice	FALSE	MOL000497	12.3	10	0	0	0.796364	FALSE	0	MOL000497	5496	0.332353
87		2.38182	0.0282332	0.419847	0	7	7	3		FALSE	Vascular smooth muscle contraction	8	7	0	0	0.723636	FALSE	0	Vascular smooth muscle contraction	1694	0.35
115	1	3.21818	0.00561352	0.310734	0	7	7	5	Solanum Nigrum Linn	FALSE	MOL002773	3.85714	7	0	0	0.556364	FALSE	0	MOL002773	98	0.571429
86		2.49091	0.0141083	0.40146	0	6	6	4		FALSE	Adrenergic signaling in cardiomyocyte	9.2	6	0	1	0.701818	FALSE	0	Adrenergic signaling in cardiomyocyte	1600	0.431579
117	1	2.2	0.0286423	0.454545	0	6	6	4	Hedyotis Diffusae Herba	FALSE	MOL001670	21.5	6	0	0	0.76	FALSE	0	MOL001670	1310	0.621212
118	1	2.23636	0.00604591	0.447154	0	5	5	4	Hedysarum Multijugum Maxim.	FALSE	MOL000378	26	5	0	0	0.752727	FALSE	0	MOL000378	780	0.757576
120	1	2.23636	0.00604591	0.447154	0	5	5	4	licorice	FALSE	MOL004974	26	5	0	0	0.752727	FALSE	0	MOL004974	780	0.757576
121	1	2.23636	0.00604591	0.447154	0	5	5	4	licorice	FALSE	MOL004966	26	5	0	0	0.752727	FALSE	0	MOL004966	780	0.757576
122	1	2.2	0.011455	0.454545	0	5	5	3	licorice	FALSE	MOL004978	21.6	5	0	0	0.76	FALSE	0	MOL004978	1044	0.605882
73		2.52727	0.00735211	0.395683	0	4	4	4		FALSE	Platinum drug resistance	12.5	4	0	0	0.694545	FALSE	0	Platinum drug resistance	1134	0.605263
76		2.52727	0.00735211	0.395683	0	4	4	4		FALSE	MicroRNAs in cancer	12.5	4	0	0	0.694545	FALSE	0	MicroRNAs in cancer	1134	0.605263
85		2.52727	0.00735211	0.395683	0	4	4	4		FALSE	Hepatitis B	12.5	4	0	0	0.694545	FALSE	0	Hepatitis B	1134	0.605263
89		2.52727	0.00735211	0.395683	0	4	4	4		FALSE	Parathyroid hormone synthesis, secretion and action	12.5	4	0	0	0.694545	FALSE	0	Parathyroid hormone synthesis, secretion and action	1134	0.605263
90	1	2.30909	0.000695	0.433071	0	4	4	4	licorice	FALSE	MOL004891	30.75	4	0	0	0.738182	FALSE	0	MOL004891	284	0.929688
91	1	2.30909	0.000695	0.433071	0	4	4	4	licorice	FALSE	MOL004841	30.75	4	0	0	0.738182	FALSE	0	MOL004841	284	0.929688
92	1	2.30909	0.000695	0.433071	0	4	4	4	licorice	FALSE	MOL001484	30.75	4	0	0	0.738182	FALSE	0	MOL001484	284	0.929688
93	1	2.30909	0.000695	0.433071	0	4	4	4	licorice	FALSE	MOL000500	30.75	4	0	0	0.738182	FALSE	0	MOL000500	284	0.929688
94	1	2.30909	0.000695	0.433071	0	4	4	4	licorice	FALSE	MOL004959	30.75	4	0	0	0.738182	FALSE	0	MOL004959	284	0.929688
95	1	2.30909	0.000695	0.433071	0	4	4	4	licorice	FALSE	MOL000392	30.75	4	0	0	0.738182	FALSE	0	MOL000392	284	0.929688
96	1	2.30909	0.000695	0.433071	0	4	4	4	Hedysarum Multijugum Maxim.	FALSE	MOL000380	30.75	4	0	0	0.738182	FALSE	0	MOL000380	284	0.929688
97	1	2.30909	0.000695	0.433071	0	4	4	4	licorice	FALSE	MOL004835	30.75	4	0	0	0.738182	FALSE	0	MOL004835	284	0.929688
98	1	2.30909	0.000695	0.433071	0	4	4	4	licorice	FALSE	MOL005003	30.75	4	0	0	0.738182	FALSE	0	MOL005003	284	0.929688
99	1	2.30909	0.000695	0.433071	0	4	4	4	Atractylodes Macrocephala Koidz	FALSE	MOL000049	30.75	4	0	0	0.738182	FALSE	0	MOL000049	284	0.929688
100	1	2.30909	0.000695	0.433071	0	4	4	4	licorice	FALSE	MOL005020	30.75	4	0	0	0.738182	FALSE	0	MOL005020	284	0.929688
101	1	2.30909	0.000695	0.433071	0	4	4	4	Hedysarum Multijugum Maxim.	FALSE	MOL000371	30.75	4	0	0	0.738182	FALSE	0	MOL000371	284	0.929688
102	1	2.30909	0.000695	0.433071	0	4	4	4	licorice	FALSE	MOL004908	30.75	4	0	0	0.738182	FALSE	0	MOL004908	284	0.929688
103	1	2.30909	0.000695	0.433071	0	4	4	4	licorice	FALSE	MOL002565	30.75	4	0	0	0.738182	FALSE	0	MOL002565	284	0.929688
104	1	2.30909	0.000695	0.433071	0	4	4	4	licorice	FALSE	MOL004857	30.75	4	0	0	0.738182	FALSE	0	MOL004857	284	0.929688
105	1	2.30909	0.000695	0.433071	0	4	4	4	licorice	FALSE	MOL000417	30.75	4	0	0	0.738182	FALSE	0	MOL000417	284	0.929688
106	1	2.30909	0.000695	0.433071	0	4	4	4	licorice	FALSE	MOL004911	30.75	4	0	0	0.738182	FALSE	0	MOL004911	284	0.929688
107	1	2.30909	0.000695	0.433071	0	4	4	4	licorice	FALSE	MOL004866	30.75	4	0	0	0.738182	FALSE	0	MOL004866	284	0.929688
108	1	2.30909	0.000695	0.433071	0	4	4	4	Hedyotis Diffusae Herba	FALSE	MOL000449	30.75	4	0	0	0.738182	FALSE	0	MOL000449	284	0.929688
109	1	2.30909	0.000695	0.433071	0	4	4	4	licorice	FALSE	MOL003896	30.75	4	0	0	0.738182	FALSE	0	MOL003896	284	0.929688
110	1	2.30909	0.000695	0.433071	0	4	4	4	licorice	FALSE	MOL004980	30.75	4	0	0	0.738182	FALSE	0	MOL004980	284	0.929688
111	1	2.30909	0.000695	0.433071	0	4	4	4	licorice	FALSE	MOL004991	30.75	4	0	0	0.738182	FALSE	0	MOL004991	284	0.929688
112	1	2.30909	0.000695	0.433071	0	4	4	4	licorice	FALSE	MOL004957	30.75	4	0	0	0.738182	FALSE	0	MOL004957	284	0.929688
113	1	2.27273	0.00688611	0.44	0	4	4	4	licorice	FALSE	MOL004945	25.25	4	0	0	0.745455	FALSE	0	MOL004945	686	0.734848
77		2.56364	0.00410514	0.390071	0	3	3	4		FALSE	EGFR tyrosine kinase inhibitor resistance	12.3333	3	0	0	0.687273	FALSE	0	EGFR tyrosine kinase inhibitor resistance	740	0.596491
88		2.52727	0.00486608	0.395683	0	3	3	3		FALSE	Serotonergic synapse	13	3	0	0	0.694545	FALSE	0	Serotonergic synapse	514	0.6
116		2.56364	0.00410514	0.390071	0	3	3	4		FALSE	HIF-1 signaling pathway	12.3333	3	0	0	0.687273	FALSE	0	HIF-1 signaling pathway	740	0.596491
119	1	2.30909	0.00260729	0.433071	0	3	3	4	licorice	FALSE	MOL005007	24	3	0	0	0.738182	FALSE	0	MOL005007	216	0.69697
123		2.52727	0.00486608	0.395683	0	3	3	3		FALSE	Inflammatory mediator regulation of TRP channels	13	3	0	0	0.694545	FALSE	0	Inflammatory mediator regulation of TRP channels	514	0.6
75		2.6	0.000952	0.384615	0	2	2	4		FALSE	ErbB signaling pathway	16.5	2	0	0	0.68	FALSE	0	ErbB signaling pathway	164	0.815789
78		2.6	0.000952	0.384615	0	2	2	4		FALSE	Glioma	16.5	2	0	0	0.68	FALSE	0	Glioma	164	0.815789
79		2.6	0.000952	0.384615	0	2	2	4		FALSE	Fc epsilon RI signaling pathway	16.5	2	0	0	0.68	FALSE	0	Fc epsilon RI signaling pathway	164	0.815789
80		2.6	0.000952	0.384615	0	2	2	4		FALSE	Non-small cell lung cancer	16.5	2	0	0	0.68	FALSE	0	Non-small cell lung cancer	164	0.815789
82		2.6	0.000952	0.384615	0	2	2	4		FALSE	VEGF signaling pathway	16.5	2	0	0	0.68	FALSE	0	VEGF signaling pathway	164	0.815789
84		2.6	0.000952	0.384615	0	2	2	4		FALSE	Oxytocin signaling pathway	16.5	2	0	0	0.68	FALSE	0	Oxytocin signaling pathway	164	0.815789
81		2.63636	0	0.37931	0	1	1	4		FALSE	Long-term depression	20	1	0	0	0.672727	FALSE	0	Long-term depression	0	0
127	1	2.41818	0	0.413534	0	1	1	4	Curcumae Rhizoma	FALSE	MOL000296	33	1	0	0	0.716364	FALSE	0	MOL000296	0	0
